# Supplementary material for: Tiliroside Attenuates NLRP3 Inflammasome Activation in Macrophages and Protects against Acute Lung Injury in Mice
Source: Molecules. 2023 Nov 10;28(22):7527. doi: 10.3390/molecules28227527 (PMC10673355; doi:10.3390/molecules28227527)
Supplement: Supplementary file 1 [file molecules-28-07527-s001.zip]

Archive with 1 entries (1 files):
- molecules-2629209-supplementary.pdf
